# Supplementary material for: Prediction of state anxiety by machine learning applied to photoplethysmography data
Source: PeerJ. 2021 Jan 15;9:e10448. doi: 10.7717/peerj.10448 (PMC7812926; doi:10.7717/peerj.10448)
Supplement: Supplemental Information 1 [file peerj-09-10448-s001.xls]

## Sheet: Foglio1
State Anxiety
30
21
25
26
30
41
28
35
27
33
31
34
28
38
40
31
25
31
42
26
30
27
21
30
25
27
27
22
29
24
30
25
22
33
35
26
20
35
22
20
23
27
28
53
31
31
36
51
31
33
28
39
41
25
49
33
30
44
30
43
48
31
28
38
34
20
50
60
69
62
56
72
68
56
71
46
56
54
55
58
61
48
56
60
63
70
74
64
65
67
64
73
65
61
55
62
60
69
67
64
61
58
