# Supplementary material for: Prediction of state anxiety by machine learning applied to photoplethysmography data
Source: PeerJ. 2021 Jan 15;9:e10448. doi: 10.7717/peerj.10448 (PMC7812926; doi:10.7717/peerj.10448)
Supplement: Supplemental Information 2 [file peerj-09-10448-s002.xls]

## Sheet: Foglio1
Estimated blood Pressure	RMSSD	LF/HF
108	-2.27e-05	0.0420698
120	-3.98e-05	0.050306
116	-7.42e-05	-0.0199597
118	-3.88e-05	-0.14562
132	-4.13e-05	-0.0896411
130	-2.16e-05	-0.234498
134	-4.32e-05	-0.0629302
127	-3.31e-05	0.0641721
109	-4.03e-06	-0.298224
118	-2.76e-05	-0.119407
127	-4.5e-05	-0.108994
118	-1.83e-05	-0.0356517
142	-3.87e-05	-0.13747
131	-2.73e-05	-0.191899
120	-4.76e-05	-0.225243
106	-2.07e-05	-0.128386
115	-5.16e-05	-0.0530173
122	-2.48e-05	-0.275289
123	-7.05e-05	-0.321359
113	-1.58e-05	-0.0559064
135	-1.56e-05	-0.190613
126	-4.21e-05	-0.021903
120	7.18e-07	-0.118726
108	-2.37e-05	0.020715
134	-1.52992e-05	0.159154
109	-2.68e-05	-0.257382
140	2.13e-05	-0.0894365
104	-1.28e-05	0.0902606
120	-1.43e-05	-0.134825
124	-1.73e-05	-0.0712666
119	3.87e-06	0.0530347
118	-7.08e-06	0.0138932
121	6.98e-06	0.0502867
110	-1.15e-06	-0.066745
105	-3.6e-05	-0.0925656
137	-2.18e-05	-0.126531
105	-2.59e-05	0.207786
131	-2.22e-05	-0.024085
137	-1.25e-05	0.0306067
109	1.75e-06	0.208016
130	-2.16e-05	0.124392
109	-3.29e-05	-0.200466
126	-8.12e-05	-0.169285
151	-0.0001018	-0.0880837
127	-6.76e-05	-0.0703799
129	-1.88e-05	-0.0287234
133	-1.05e-05	-0.11483
142	-6.13e-05	-0.0318839
98	-5.54e-05	-0.0938269
121	-4.75e-05	-0.179803
126	-1.04e-05	-0.263863
114	-1.26e-05	-0.110191
106	-3.79e-05	-0.153607
117	-1.76e-05	0.034107
144	-1.65e-05	-0.175111
97	-1.32e-05	-0.175111
115	-3.51e-05	0.138341
142	-1.25e-05	-0.108174
114	-2.41e-05	-0.137439
127	-2.14e-05	-0.198128
126	-5.19e-05	-0.0527631
131	-1.49e-06	-0.0388324
116	-6.53e-06	0.01412
112	-3.25e-05	-0.147934
112	-0.000112694	-0.165193
124	-1.68e-05	0.200815
121	-1.1e-05	-0.0527631
101	0.00205608	0.221203
103	0.00302288	0.417374
105	0.00370245	0.016461
136	0.00121399	0.726025
140	2.13866e-05	0.810553
135	2.86774e-05	0.154609
114	6.25316e-05	0.676808
120	8.76817e-05	0.783586
108	3.83893e-05	0.53895
112	4.26215e-05	0.463272
114	0.000114941	0.139397
115	0.00127827	0.285223
120	0.000769179	0.350029
127	0.00141814	0.0270968
130	0.00118427	0.612215
125	0.00103237	0.435796
126	0.00207642	0.047198
123	0.000256047	0.589467
127	0.000352416	0.704427
130	0.0013181	0.111317
135	0.000367658	0.609775
128	0.000275798	0.907475
131	0.00147568	0.112526
116	0.000292595	0.882299
120	0.000100729	0.82769
124	0.00145858	0.432886
118	0.000193983	0.810967
122	8.4212e-05	0.845394
125	0.000721835	0.0897699
130	4.07327e-05	0.669193
132	0.000128875	0.454943
135	0.000652793	0.044343
128	9.11076e-05	0.831877
131	7.2674e-05	0.749897
127	0.0010673	0.0909431
